# Supplementary material for: Genome-Wide Identification of GmSPS Gene Family in Soybean and Expression Analysis in Response to Cold Stress
Source: Int J Mol Sci. 2023 Aug 17;24(16):12878. doi: 10.3390/ijms241612878 (PMC10454306; doi:10.3390/ijms241612878)
Supplement: Supplementary file 1 [file ijms-24-12878-s001.zip › Table S1.xlsx]

## Sheet: Sheet1
Table S1. Identification results of GmSPS genes in soybean.
geneID	HMMER results									BLASTP results												NCBI CDD check
	target name	accession	query name	full sequence			best 1 domain			qseqid	sseqid	pident	length	mismatch	gapopen	qstart	qend	sstart	send	evalue	bitscore	PSSM-ID	From	To	E-Value	Bitscore	Accession	Short name	Superfamily
				E-value	score	bias	E-value	score	bias
Glyma.04G110200	S6PP	PF05116.16	Glyma.04G110200.1	7.7e-22	65.7	0	1.3e-21	64.9	0	AT4G10120.1	Glyma.04G110200.1	62.5	839	221	8	201	1034	20	769	2.3e-299	1027.3	274147	20	774	0	1110.62	cl37117	sucrsPsyn_pln superfamily	-
	Glycos_transf_1	PF00534.23	Glyma.04G110200.1	1.4e-21	64.5	0	9.1e-21	61.9	0
	Sucrose_synth	PF00862.22	Glyma.04G110200.1	4.9e-11	29.2	0	2.9e-10	26.7	0
Glyma.06G323700	Glycos_transf_1	PF00534.23	Glyma.06G323700.1	3.5e-32	99	0.2	1.1e-31	97.4	0	AT4G10120.1	Glyma.06G323700.1	69.9	1047	295	7	2	1045	3	1032	0	1455.3	274147	3	1034	0	1590.96	cl37117	sucrsPsyn_pln superfamily	-
	S6PP	PF05116.16	Glyma.06G323700.1	2.1e-24	74.1	0	4.6e-24	73	0
	Sucrose_synth	PF00862.22	Glyma.06G323700.1	3.7e-14	39.5	0	3.1e-13	36.4	0
Glyma.08G308600	Glycos_transf_1	PF00534.23	Glyma.08G308600.1	4.3e-32	98.7	0	9.9e-32	97.5	0	AT1G04920.1	Glyma.08G308600.1	74.1	1071	251	14	1	1062	1	1054	0	1555.8	274147	1	1050	0	1905.67	TIGR02468	sucrsPsyn_pln	cl37117
	S6PP	PF05116.16	Glyma.08G308600.1	2e-19	57.8	0	4.6e-19	56.6	0
	Sucrose_synth	PF00862.22	Glyma.08G308600.1	1.8e-16	47.1	0	5.2e-16	45.6	0
Glyma.13G161600	Glycos_transf_1	PF00534.23	Glyma.13G161600.1	7.3e-29	88.2	0	1.2e-28	87.5	0	AT5G20280.1	Glyma.13G161600.1	76.9	1055	225	9	1	1039	1	1052	0	1631.3	274147	1	1055	0	2122.54	TIGR02468	sucrsPsyn_pln	cl37117
	S6PP	PF05116.16	Glyma.13G161600.1	3e-15	44.1	0	7.4e-15	42.8	0
	Sucrose_synth	PF00862.22	Glyma.13G161600.1	5.9e-14	38.8	0	4.1e-09	22.9	0
Glyma.14G029100	Glycos_transf_1	PF00534.23	Glyma.14G029100.1	5e-30	92	0	1e-29	91	0	AT1G04920.1	Glyma.14G029100.1	71.6	1075	275	10	1	1060	1	1060	0	1513.4	274147	1	1058	0	1883.71	TIGR02468	sucrsPsyn_pln	cl37117
	S6PP	PF05116.16	Glyma.14G029100.1	9.3e-20	58.8	0	1.7e-19	58	0
	Sucrose_synth	PF00862.22	Glyma.14G029100.1	4e-17	49.3	0	1.4e-16	47.5	0
Glyma.17G109700	Glycos_transf_1	PF00534.23	Glyma.17G109700.1	1.6e-28	87.1	0	2.7e-28	86.4	0	AT5G20280.1	Glyma.17G109700.1	76.3	1060	229	10	1	1041	1	1057	0	1632.8	274147	1	1055	0	2146.42	TIGR02468	sucrsPsyn_pln	cl37117
	S6PP	PF05116.16	Glyma.17G109700.1	1.5e-15	45.1	0	3.9e-15	43.7	0
	Sucrose_synth	PF00862.22	Glyma.17G109700.1	3e-14	39.8	0	2e-09	23.8	0
Glyma.18G108100	Glycos_transf_1	PF00534.23	Glyma.18G108100.1	2.8e-32	99.3	0	5.5e-32	98.4	0	AT1G04920.1	Glyma.18G108100.1	72.8	1069	267	13	1	1062	1	1052	0	1557.7	274147	1	1048	0	1903.74	TIGR02468	sucrsPsyn_pln	cl37117
	S6PP	PF05116.16	Glyma.18G108100.1	3e-19	57.2	0	6.3e-19	56.1	0
	Sucrose_synth	PF00862.22	Glyma.18G108100.1	6.4e-17	48.6	0	1.7e-16	47.2	0
