# Supplementary material for: Genome-Wide Identification of GmSPS Gene Family in Soybean and Expression Analysis in Response to Cold Stress
Source: Int J Mol Sci. 2023 Aug 17;24(16):12878. doi: 10.3390/ijms241612878 (PMC10454306; doi:10.3390/ijms241612878)
Supplement: Supplementary file 1 [file ijms-24-12878-s001.zip › Table S2.xlsx]

## Sheet: Sheet1
Table S2. Identity matrix of the seven GmSPS nucleotide/amino acid sequences.
	Score of identify for amino acid sequences (%)
	GmSPS4	GmSPS6	GmSPS8	GmSPS13	GmSPS14	GmSPS17	GmSPS18
GmSPS4	/	79.29a	48.88a	46.96a	49.56a	47.07a	49.22a
GmSPS6	83.18b	/	56.46a	53.46a	57.00a	53.27a	57.30a
GmSPS8	58.78b	63.75b	/	57.12a	83.66a	57.30a	96.40a
GmSPS13	57.41b	60.91b	64.64b	/	56.61a	97.26a	56.88a
GmSPS14	59.58b	63.93b	84.51b	63.32b	/	57.04a	83.44a
GmSPS17	57.44b	61.13b	64.35b	96.77b	63.8b	/	56.84a
GmSPS18	59.19b	63.49b	96.47b	63.88b	84.81b	64.00b	/
	Score of identify for nucleotide sequences (%)
Notes. a: For identity of amino acid sequences.
b: For identify of nucleotide sequences.
