# Supplementary material for: Genome-Wide Identification of GmSPS Gene Family in Soybean and Expression Analysis in Response to Cold Stress
Source: Int J Mol Sci. 2023 Aug 17;24(16):12878. doi: 10.3390/ijms241612878 (PMC10454306; doi:10.3390/ijms241612878)
Supplement: Supplementary file 1 [file ijms-24-12878-s001.zip › Table S3.xlsx]

## Sheet: Motif in Conversed Domains
Table S3. The conserved motifs were identified in GmSPSs.
gene	motif start	motif end	motif id	gene	conversed domain start	conversed domain end	conversed domain ID
GmSPS4	406	455	MEME-1	GmSPS4	281	442	Glycos_transf_1
GmSPS4	374	402	MEME-10	GmSPS4	281	442	Glycos_transf_1
GmSPS4	285	334	MEME-2	GmSPS4	281	442	Glycos_transf_1
GmSPS4	549	589	MEME-11	GmSPS4	518	748	S6PP
GmSPS4	628	668	MEME-13	GmSPS4	518	748	S6PP
GmSPS4	593	616	MEME-14	GmSPS4	518	748	S6PP
GmSPS4	669	718	MEME-7	GmSPS4	518	748	S6PP
GmSPS4	182	210	MEME-12	GmSPS4	19	228	Sucrose_synth
GmSPS4	73	87	MEME-15	GmSPS4	19	228	Sucrose_synth
GmSPS4	211	260	MEME-3	GmSPS4	19	228	Sucrose_synth
GmSPS4	131	180	MEME-4	GmSPS4	19	228	Sucrose_synth
GmSPS4	22	71	MEME-5	GmSPS4	19	228	Sucrose_synth
GmSPS6	625	674	MEME-1	GmSPS6	477	661	Glycos_transf_1
GmSPS6	595	623	MEME-10	GmSPS6	477	661	Glycos_transf_1
GmSPS6	481	530	MEME-2	GmSPS6	477	661	Glycos_transf_1
GmSPS6	545	594	MEME-6	GmSPS6	477	661	Glycos_transf_1
GmSPS6	801	841	MEME-11	GmSPS6	768	999	S6PP
GmSPS6	880	920	MEME-13	GmSPS6	768	999	S6PP
GmSPS6	845	868	MEME-14	GmSPS6	768	999	S6PP
GmSPS6	921	970	MEME-7	GmSPS6	768	999	S6PP
GmSPS6	365	393	MEME-12	GmSPS6	178	450	Sucrose_synth
GmSPS6	239	253	MEME-15	GmSPS6	178	450	Sucrose_synth
GmSPS6	394	443	MEME-3	GmSPS6	178	450	Sucrose_synth
GmSPS6	314	363	MEME-4	GmSPS6	178	450	Sucrose_synth
GmSPS6	188	237	MEME-5	GmSPS6	178	450	Sucrose_synth
GmSPS6	258	307	MEME-9	GmSPS6	178	450	Sucrose_synth
GmSPS8	616	665	MEME-1	GmSPS8	470	652	Glycos_transf_1
GmSPS8	586	614	MEME-10	GmSPS8	470	652	Glycos_transf_1
GmSPS8	472	521	MEME-2	GmSPS8	470	652	Glycos_transf_1
GmSPS8	536	585	MEME-6	GmSPS8	470	652	Glycos_transf_1
GmSPS8	808	848	MEME-11	GmSPS8	767	1013	S6PP
GmSPS8	896	936	MEME-13	GmSPS8	767	1013	S6PP
GmSPS8	857	880	MEME-14	GmSPS8	767	1013	S6PP
GmSPS8	937	986	MEME-7	GmSPS8	767	1013	S6PP
GmSPS8	355	383	MEME-12	GmSPS8	164	437	Sucrose_synth
GmSPS8	225	239	MEME-15	GmSPS8	164	437	Sucrose_synth
GmSPS8	384	433	MEME-3	GmSPS8	164	437	Sucrose_synth
GmSPS8	304	353	MEME-4	GmSPS8	164	437	Sucrose_synth
GmSPS8	175	224	MEME-5	GmSPS8	164	437	Sucrose_synth
GmSPS8	248	297	MEME-9	GmSPS8	164	437	Sucrose_synth
GmSPS13	613	662	MEME-1	GmSPS13	464	649	Glycos_transf_1
GmSPS13	583	611	MEME-10	GmSPS13	464	649	Glycos_transf_1
GmSPS13	469	518	MEME-2	GmSPS13	464	649	Glycos_transf_1
GmSPS13	533	582	MEME-6	GmSPS13	464	649	Glycos_transf_1
GmSPS13	812	852	MEME-11	GmSPS13	777	1022	S6PP
GmSPS13	901	941	MEME-13	GmSPS13	777	1022	S6PP
GmSPS13	861	884	MEME-14	GmSPS13	777	1022	S6PP
GmSPS13	942	991	MEME-7	GmSPS13	777	1022	S6PP
GmSPS14	617	666	MEME-1	GmSPS14	471	653	Glycos_transf_1
GmSPS14	587	615	MEME-10	GmSPS14	471	653	Glycos_transf_1
GmSPS14	473	522	MEME-2	GmSPS14	471	653	Glycos_transf_1
GmSPS14	537	586	MEME-6	GmSPS14	471	653	Glycos_transf_1
GmSPS14	822	862	MEME-11	GmSPS14	780	1037	S6PP
GmSPS14	904	944	MEME-13	GmSPS14	780	1037	S6PP
GmSPS14	871	894	MEME-14	GmSPS14	780	1037	S6PP
GmSPS14	945	994	MEME-7	GmSPS14	780	1037	S6PP
GmSPS14	356	384	MEME-12	GmSPS14	165	441	Sucrose_synth
GmSPS14	225	239	MEME-15	GmSPS14	165	441	Sucrose_synth
GmSPS14	385	434	MEME-3	GmSPS14	165	441	Sucrose_synth
GmSPS14	305	354	MEME-4	GmSPS14	165	441	Sucrose_synth
GmSPS14	175	224	MEME-5	GmSPS14	165	441	Sucrose_synth
GmSPS14	249	298	MEME-9	GmSPS14	165	441	Sucrose_synth
GmSPS17	613	662	MEME-1	GmSPS17	464	649	Glycos_transf_1
GmSPS17	583	611	MEME-10	GmSPS17	464	649	Glycos_transf_1
GmSPS17	469	518	MEME-2	GmSPS17	464	649	Glycos_transf_1
GmSPS17	533	582	MEME-6	GmSPS17	464	649	Glycos_transf_1
GmSPS17	812	852	MEME-11	GmSPS17	776	1022	S6PP
GmSPS17	901	941	MEME-13	GmSPS17	776	1022	S6PP
GmSPS17	861	884	MEME-14	GmSPS17	776	1022	S6PP
GmSPS17	942	991	MEME-7	GmSPS17	776	1022	S6PP
GmSPS17	358	386	MEME-12	GmSPS17	245	443	Sucrose_synth
GmSPS17	387	436	MEME-3	GmSPS17	245	443	Sucrose_synth
GmSPS17	307	356	MEME-4	GmSPS17	245	443	Sucrose_synth
GmSPS17	251	300	MEME-9	GmSPS17	245	443	Sucrose_synth
GmSPS18	614	663	MEME-1	GmSPS18	465	650	Glycos_transf_1
GmSPS18	584	612	MEME-10	GmSPS18	465	650	Glycos_transf_1
GmSPS18	470	519	MEME-2	GmSPS18	465	650	Glycos_transf_1
GmSPS18	534	583	MEME-6	GmSPS18	465	650	Glycos_transf_1
GmSPS18	806	846	MEME-11	GmSPS18	766	1004	S6PP
GmSPS18	894	934	MEME-13	GmSPS18	766	1004	S6PP
GmSPS18	855	878	MEME-14	GmSPS18	766	1004	S6PP
GmSPS18	935	984	MEME-7	GmSPS18	766	1004	S6PP
GmSPS18	353	381	MEME-12	GmSPS18	162	435	Sucrose_synth
GmSPS18	223	237	MEME-15	GmSPS18	162	435	Sucrose_synth
GmSPS18	382	431	MEME-3	GmSPS18	162	435	Sucrose_synth
GmSPS18	302	351	MEME-4	GmSPS18	162	435	Sucrose_synth
GmSPS18	173	222	MEME-5	GmSPS18	162	435	Sucrose_synth
GmSPS18	246	295	MEME-9	GmSPS18	162	435	Sucrose_synth
