# Supplementary material for: Genome-Wide Identification of GmSPS Gene Family in Soybean and Expression Analysis in Response to Cold Stress
Source: Int J Mol Sci. 2023 Aug 17;24(16):12878. doi: 10.3390/ijms241612878 (PMC10454306; doi:10.3390/ijms241612878)
Supplement: Supplementary file 1 [file ijms-24-12878-s001.zip › Table S4.xlsx]

## Sheet: Sheet1
Table S4. Details of the putative cis-elements identified in GmSPS gene family.
Gene	Putative cis-elements	Elements description	Core Sequence
GmSPS4	anaerobic induction	ARE	AAACCA
	auxin responsiveness	AuxRR-core/TGA-element	GGTCCAT/AACGAC
	drought-inducibility	MBS	CAACTG
	gibberellin-responsiveness	P-box/GARE-motif	CCTTTTG/TCTGTTG
	low-temperature responsiveness	LTR	CCGAAA
	ICE1 binding site	G-box	CACGTG (from PlantPAN)
GmSPS6	abscisic acid responsiveness	ABRE	ACGTG
	anaerobic induction	ARE	AAACCA
	auxin responsiveness	TGA-box	TGACGTAA
	circadian control	circadian	CAAAGATATC
	drought-inducibility	MBS	CAACTG
	defense and stress responsiveness	TC-rich repeats	ATTCTCTAAC
	gibberellin-responsiveness	P-box	CCTTTTG
	MeJA-responsiveness	CGTCA-motif/TGACG-motif	CGTCA/TGACG
	salicylic acid responsiveness	TCA-element	CCATCTTTTT
	ICE1 binding site	G-box	CACGTG (from PlantPAN)
GmSPS8	abscisic acid responsiveness	ABRE	ACGTG
	auxin responsiveness	TGA-element	AACGAC
	gibberellin-responsiveness	TATC-box	TATCCCA
	MeJA-responsiveness	CGTCA-motif/TGACG-motif	CGTCA/TGACG
	salicylic acid responsiveness	TCA-element	TCAGAAGAGG
	ICE1 binding site	G-box	CACGTG (from PlantPAN)
GmSPS13	abscisic acid responsiveness	ABRE	ACGTG
	anaerobic induction	ARE	AAACCA
	auxin responsiveness	TGA-element	AACGAC
	circadian control	circadian	CAAAGATATC
	drought-inducibility	MBS	CAACTG
	defense and stress responsiveness	TC-rich repeats	ATTCTCTAAC
	gibberellin-responsiveness	P-box	CCTTTTG
	low-temperature responsiveness	LTR	CCGAAA
	MeJA-responsiveness	TGACG-motif/CGTCA-motif	TGACG/CGTCA
	salicylic acid responsiveness	TCA-element	CCATCTTTTT
	ICE1 binding site	G-box	CACGTG (from PlantPAN)
GmSPS14	abscisic acid responsiveness	ABRE	ACGTG
	anaerobic induction	ARE	AAACCA
	circadian control	circadian	CAAAGATATC
	gibberellin-responsiveness	GARE-motif/P-box/TATC-box	TCTGTTG/CCTTTTG/TATCCCA
	low-temperature responsiveness	LTR	CCGAAA
	MeJA-responsiveness	CGTCA-motif/TGACG-motif	CGTCA/TGACG
	salicylic acid responsiveness	TCA-element	CCATCTTTTT
	ICE1 binding site	G-box	CACGTG (from PlantPAN)
GmSPS17	abscisic acid responsiveness	ABRE	ACGTG
	auxin responsiveness	AuxRR-core/TGA-element	GGTCCAT/AACGAC
	circadian control	circadian	CAAAGATATC
	low-temperature responsiveness	LTR	CCGAAA
	ICE1 binding site	G-box	CACGTG (from PlantPAN)
GmSPS18	abscisic acid responsiveness	ABRE	ACGTG
	anaerobic induction	ARE	AAACCA
	drought-inducibility	MBS	CAACTG
	ICE1 binding site	G-box	CACGTG (from PlantPAN)
