# Supplementary material for: Genome-Wide Identification of GmSPS Gene Family in Soybean and Expression Analysis in Response to Cold Stress
Source: Int J Mol Sci. 2023 Aug 17;24(16):12878. doi: 10.3390/ijms241612878 (PMC10454306; doi:10.3390/ijms241612878)
Supplement: Supplementary file 1 [file ijms-24-12878-s001.zip › Table S5.xlsx]

## Sheet: gene ID
Table S5. The accession numbers of these SPSs.
OsSPS1	LOC_Os01g0919400
OsSPS2	LOC_Os02g0184400
OsSPS6	LOC_Os06g0643800
OsSPS8	LOC_Os08g0301500
OsSPS11	LOC_Os11g0236100
AtSPS1	AT5G20280.1
AtSPS2	AT5G11110.1
AtSPS3	AT1G04920.1
AtSPS4	AT4G10120.1
MsSPSA	MsaT045554.1
MsSPSB	MsaT029351.1
MsSPSB3-1	MsaT013423.1
MsSPSB3-2	MsaT013476.1
	Lj4g0005618.1
	Lj3g0006301.3
	LjContig00049g0021805.1
	Lj6g0001728.1
	Medtr4g115620.1
	Medtr5g091340.1
	Medtr3g047380.1
