# Supplementary material for: Genome-Wide Identification of GmSPS Gene Family in Soybean and Expression Analysis in Response to Cold Stress
Source: Int J Mol Sci. 2023 Aug 17;24(16):12878. doi: 10.3390/ijms241612878 (PMC10454306; doi:10.3390/ijms241612878)
Supplement: Supplementary file 1 [file ijms-24-12878-s001.zip › Table S6.xlsx]

## Sheet: Sheet1
Table S6. The primer sequences used for qRT-PCR, GUS analysis and EMSA.
Name	Forward primer ( 5'-3')
GmActin11-F	ATCTTGACTGAGCGTGGTTATTCC
GmActin11-R	GCTGGTCCTGGCTGTCTCC
q-GmSPS4-F	AGGAGCCATGATCCAGAAGATAGATG
q-GmSPS4-R	GATACCTTAGTGCTTGTTTTCTTGAAGC
q-GmSPS6-F	TGATGATGGAGAGGAGAATGGCATC
q-GmSPS6-R	TCAATCCTGCATGTGTATAGACCAGA
q-GmSPS8-F	CTTATGAATACTGCTGAAGGTGAAGACA
q-GmSPS8-R	ACTCTCTTTGCCTTACTGAGATCCTT
q-GmSPS13-F	GGCATCTCGTTCCCAAGCC
q-GmSPS13-R	TCTGTGTCACCGCATTCTCCAA
q-GmSPS14-F	TCATCCTATGTACTGCAGGGGGT
q-GmSPS14-R	GGTTTCTCCAAGGATGACGTACATG
q-GmSPS17-F	AAATGGGACAAGACTGAATGTAATTCCT
q-GmSPS17-R	CTCCTTCGTAATCTGTGTCACCAC
q-GmSPS18-F	AAAGGATCTCAGTAAGGCAAAGAGAGT
q-GmSPS18-R	CAAGGAGTGGAATAACCTGCACAC
q-ICE1-F	CGTGAAGGAAGGGCAGTTAACATA
q-ICE1-R	TCGGCTCGAAAAATATCCATAGCAAAT
35s-ICE1-F	gagagaacacgggggactctagaATGATGTCGAGAATAAACAACAGCC
35S-ICE1-R	AACGATCGGGGAAATTCGAGCTCTTACATCATGCCATTGTAGCCA
3301-SPS8-PRO-F	AACTGCAGTCGATCTTCTATCATGGCTTTCG
3301-SPS8-PRO-R	GAAGATCTCACGACTTACTCACTGTTTTTTC
3301-SPS18-PRO-F	CGGGATCC GTCAAGAGATGTAACTCTTCCAATAG
3301-SPS18-PRO-R	CATG CCATGG CACCACTTTCTCACAGTTTTTCC
CD-ICE1-HIS-F	CTGATATCGGATCCGAATTCATGCCTGCTAAGAATTTGATGGC
CD-ICE1-HIS-R	GTGGTGGTGGTGGTGCTCGAGTTACATCATGCCATTGTAGCCA
SPS8-50bp-bio-F	AGTCTACACGTGTGTATCTCCATGGCCCACCATTCCTTGCCACGTGTCAA
SPS8-50bp-F	AGTCTACACGTGTGTATCTCCATGGCCCACCATTCCTTGCCACGTGTCAA
SPS8-50bp-R	TTGACACGTGGCAAGGAATGGTGGGCCATGGAGATACACACGTGTAGACT
SPS18-50bp-bio-F	GTCTACACGTGTGTATCTCCATGCCCCACCATTCCTGCCACGTGGCAGTG
SPS18-50bp-F	GTCTACACGTGTGTATCTCCATGCCCCACCATTCCTGCCACGTGGCAGTG
SPS18-50bp-R	CACTGCCACGTGGCAGGAATGGTGGGGCATGGAGATACACACGTGTAGAC
